# Supplementary material for: Interpretable Machine Learning and Spatiotemporal Modeling of Meteorological and Environmental Drivers for Tuberculosis Incidence in China
Source: Toxics. 2026 Jun 21;14(6):537. doi: 10.3390/toxics14060537 (PMC13307691; doi:10.3390/toxics14060537)
Supplement: Supplementary file 1 [file toxics-14-00537-s001.zip]

Archive with 1 entries (1 files):
- toxics-4342731-supplementary.pdf
